# Supplementary material for: Overexpression of GmAKT2 potassium channel enhances resistance to soybean mosaic virus
Source: BMC Plant Biol. 2014 Jun 3;14:154. doi: 10.1186/1471-2229-14-154 (PMC4074861; doi:10.1186/1471-2229-14-154)
Supplement: Additional file 2: Table S1 — Sequences of primer pairs used for RT-PCR with the accession numbers of the genes. [file 1471-2229-14-154-S2.xlsx]

## Sheet: Sheet1
	Table S1. Sequences of primer pairs used for RT-PCR with the accession numbers of the genes.
	Gene	Accession	Forward/Reverse	Sequence
	GmACTIN	V00450.1	Forward	CAGAGAAAGTGCCCAAATCATGT
			Reverse	TTGCATACAAGGAGAGAACAGCTT
	GmAKT2-Oe	Glym08g20030.1	Forward	CACCATGCTAGCTGATCGTTACCC
			Reverse	TCAGCTTATCCAACAAAAAAAAAGT
	GmAKT2-RT	Glym08g20030.1	Forward	CAAATTGCCATGGCCGAAAA
			Reverse	TGCAGCATTTCATTTAAGGTGG
	SMV G7-RT	AY216010.1	Forward	GCAGATGACTACACCATGGAGCAC
			Reverse	GACTTGCGACCCATCCCTTTTGTG
	SMV G3-RT	FJ640978.1	Forward	ACGATGAACAGATGGGCGTGGTTAT
			Reverse	AATCTGTTCTTCTCCATCCATCATC
	GmAKT1-RT	XM_003524480.2	Forward	AGGTTGTATGCAAAGATGGAGGTGA
			Reverse	GGACAATTGGATTCAAGCACCCCAC
